# Supplementary material for: Molecular basis for the disruption of Keap1–Nrf2 interaction via Hinge & Latch mechanism
Source: Commun Biol. 2021 May 14;4:576. doi: 10.1038/s42003-021-02100-6 (PMC8121781; doi:10.1038/s42003-021-02100-6)
Supplement: Supplementary file 4 — Supplementary Data 1 [file 42003_2021_2100_MOESM4_ESM.xlsx]

## Sheet: Figure 3
d	Neh2:Keap1=1:0			e	Neh2:Keap1=1:1			f	Neh2:Keap1=1:2
		Relative intensity (%)				Relative intensity (%)
	4 Leu	100			4 Leu	91.463			4 Leu	71.1071
	5 Glu	100			5 Glu	88.4221			5 Glu	72.308
	6 Leu	100			6 Leu	83.3151			6 Leu	58.2109
	18 Asp	100			18 Asp	55.8268			18 Asp	2.58763
	20 Ile	100			20 Ile	42.1244			20 Ile	1.79191
	21 Asp	100			21 Asp	43.0983			21 Asp	0.993856
	22 Ile	100			22 Ile	45.1698			22 Ile	2.00223
	23 Leu	100			23 Leu	38.2053			23 Leu	-0.668225
	24 Trp	100			24 Trp	42.1954			24 Trp	3.17302
	25 Arg	100			25 Arg	44.2647			25 Arg	3.74043
	28 Ile	100			28 Ile	56.5047			28 Ile	3.61011
	29 Asp	100			29 Asp	60.6107			29 Asp	2.32283
	30 Leu	100			30 Leu	56.5486			30 Leu	1.31979
	32 Val	100			32 Val	64.7148			32 Val	5.40507
	54 Leu	100			54 Leu	25.8492			54 Leu	0.298025
	57 Glu	100			57 Glu	23.7897			57 Glu	-0.0671323
	69 Ala	100			69 Ala	19.4671			69 Ala	2.04525
	70 Phe	100			70 Phe	23.2642			70 Phe	-0.449313
	73 Gln	100			73 Gln	18.8774			73 Gln	0.363378
	75 Gln	100			75 Gln	18.2197			75 Gln	-0.00164111
	76 Leu	100			76 Leu	20.1782			76 Leu	1.40236
	77 Asp	100			77 Asp	16.4913			77 Asp	0.32129
	78 Glu	100			78 Glu	17.612			78 Glu	-0.0302542
	79 Glu	100			79 Glu	18.4062			79 Glu	0.198622
	80 Thr	100			80 Thr	24.3669			80 Thr	-0.0355467
	81 Gly	100			81 Gly	15.6716			81 Gly	-0.260149
	82 Glu	100			82 Glu	19.9813			82 Glu	1.05229
	83 Phe	100			83 Phe	20.3437			83 Phe	1.50827
	84 Leu	100			84 Leu	19.5989			84 Leu	1.26454
	86 Ile	100			86 Ile	25.9553			86 Ile	11.3035
	87 Gln	100			87 Gln	21.1161			87 Gln	0.207405
	89 Ala	100			89 Ala	44.207			89 Ala	28.6708
	98 Gly	100			98 Gly	106.958			98 Gly	97.6995

## Sheet: Figure 4
a						b
		0 PRL295	1 PRL295	2 PRL295				0 NG262	1 NG262	2 NG262
	4 Leu	98.0538	112.456	125.46			4 Leu	98.0538	107.885	111.996
	5 Glu	106.054	123.732	137.983			5 Glu	106.054	120.354	121.149
	6 Leu	77.856	105.835	117.762			6 Leu	77.856	100.534	110.172
	18 Asp	8.38752	68.6998	106.379			18 Asp	8.38752	66.3863	95.6224
	20 Ile	4.77752	46.6617	72.1542			20 Ile	4.77752	45.418	66.1466
	21 Asp	5.41743	48.6437	83.2467			21 Asp	5.41743	45.9351	71.2618
	22 Ile	3.78586	43.4238	72.215			22 Ile	3.78586	41.1451	64.0813
	23 Leu	4.21544	38.4621	65.4375			23 Leu	4.21544	37.1036	58.1935
	24 Trp	4.48603	46.14	77.4894			24 Trp	4.48603	44.9495	69.4151
	25 Arg	4.22629	49.8147	86.0556			25 Arg	4.22629	45.4307	72.0414
	28 Ile	6.21302	54.4392	89.5336			28 Ile	6.21302	51.2011	74.8756
	29 Asp	5.97854	70.1273	107.301			29 Asp	5.97854	68.6089	93.8598
	30 Leu	6.66449	66.2636	97.6613			30 Leu	6.66449	64.279	92.396
	32 Val	6.69567	72.1857	105.221			32 Val	6.69567	72.3606	97.8363
	54 Leu	0.699893	16.3055	56.0605			54 Leu	0.699893	19.1381	41.8012
	57 Glu	0.555424	15.6328	54.4153			57 Glu	0.555424	16.4297	42.8382
	69 Ala	1.8666	14.6747	65.4033			69 Ala	1.8666	16.0902	47.4166
	70 Phe	0.543566	23.8867	66.6713			70 Phe	0.543566	24.133	50.1101
	73 Gln	6.71921	11.3021	67.021			73 Gln	6.71921	7.89215	47.0543
	75 Gln	0.339349	8.07785	56.7542			75 Gln	0.339349	11.006	39.6654
	76 Leu	17.6686	13.7996	51.2545			76 Leu	17.6686	12.1752	39.6195
	77 Asp	-0.23468	10.4951	51.3292			77 Asp	-0.23468	8.86065	37.6552
	78 Glu	0.0554009	10.2109	55.7676			78 Glu	0.0554009	8.81233	41.8438
	79 Glu	-0.0376846	12.1946	56.8778			79 Glu	-0.0376846	10.3859	42.8802
	80 Thr	-1.79069	8.48782	59.4857			80 Thr	-1.79069	13.8692	44.679
	81 Gly	-0.578952	11.0354	62.4131			81 Gly	-0.578952	13.0958	45.8701
	82 Glu	0.460286	11.855	60.8346			82 Glu	0.460286	13.053	44.5588
	83 Phe	11.2542	16.3687	61.7388			83 Phe	11.2542	17.3693	48.8219
	84 Leu	0.554917	10.7526	52.1524			84 Leu	0.554917	10.2851	38.4517
	86 Ile	11.9747	22.3208	57.3588			86 Ile	11.9747	22.8776	44.9079
	87 Gln	25.1041	30.5909	66.7611			87 Gln	25.1041	31.3333	47.1383
	89 Ala	49.2314	55.9338	100.306			89 Ala	49.2314	57.8166	72.8799
	98 Gly	130.314	140.698	137.48			98 Gly	130.314	136.826	125.636

## Sheet: Figure 5
a						b						c
		0 CDDO-Im	2 CDDO-Im	10 CDDO-Im				0 SFN	4 SFN	10 SFN				0 15d-PGJ2	5 15d-PGJ2	11 15d-PGJ2
	4 Leu	75.0266	82.8002	54.4021			4 Leu	75.0266	88.6488	79.202			4 Leu	75.0266	62.3667	47.2489
	5 Glu	74.1745	94.5241	61.459			5 Glu	74.1745	110.8	96.0704			5 Glu	74.1745	59.8748	45.9217
	6 Leu	63.0906	65.9128	36.6953			6 Leu	63.0906	71.2008	57.5047			6 Leu	63.0906	48.795	30.7533
	18 Asp	2.51611	6.35325	5.42493			18 Asp	2.51611	13.6527	11.9414			18 Asp	2.51611	3.5656	2.39569
	20 Ile	1.10778	3.64969	1.45368			20 Ile	1.10778	6.54575	5.58857			20 Ile	1.10778	2.62055	1.90508
	21 Asp	0.966299	1.0883	1.63743			21 Asp	0.966299	8.08347	2.02902			21 Asp	0.966299	4.07834	0.178185
	22 Ile	1.13954	3.28503	1.46304			22 Ile	1.13954	5.61751	4.52814			22 Ile	1.13954	2.69567	1.95969
	23 Leu	0.3608	1.04133	0.601846			23 Leu	0.3608	5.1015	1.37527			23 Leu	0.3608	0.26681	1.15735
	24 Trp	0.105414	3.26367	1.72929			24 Trp	0.105414	7.55345	6.37342			24 Trp	0.105414	1.86272	0
	25 Arg	2.21403	3.90844	2.7681			25 Arg	2.21403	10.1191	6.46914			25 Arg	2.21403	0.657158	1.01678
	28 Ile	1.35259	4.19154	3.13137			28 Ile	1.35259	9.99026	7.45448			28 Ile	1.35259	2.69768	2.82562
	29 Asp	1.26343	5.91043	5.36842			29 Asp	1.26343	14.8552	14.3303			29 Asp	1.26343	3.2273	3.30579
	30 Leu	8.05508	2.42233	2.98045			30 Leu	8.05508	10.5137	9.27198			30 Leu	8.05508	1.73742	0.960801
	32 Val	-0.0688371	7.54213	5.69079			32 Val	-0.0688371	15.8392	13.2936			32 Val	-0.0688371	2.40538	3.52159
	54 Leu	-0.964152	0.263849	-0.31396			54 Leu	-0.964152	2.60945	2.53391			54 Leu	-0.964152	0.322716	-0.519058
	57 Glu	-0.882363	-0.0345761	-0.322384			57 Glu	-0.882363	-1.04909	0.55766			57 Glu	-0.882363	0.156556	-0.0785767
	69 Ala	0.308692	-2.29649	5.13236			69 Ala	0.308692	1.4837	-2.751			69 Ala	0.308692	2.65006	-1.41587
	70 Phe	0.90711	1.8019	-0.306596			70 Phe	0.90711	1.09311	0.709883			70 Phe	0.90711	1.78801	0.466596
	73 Gln	0.87719	1.81887	5.99519			73 Gln	0.87719	12.8704	0.673453			73 Gln	0.87719	5.75135	-0.212477
	75 Gln	2.16507	1.60486	-3.2743			75 Gln	2.16507	-1.1827	-1.77586			75 Gln	2.16507	-0.742359	-0.383985
	76 Leu	0.545943	19.4743	-0.0540474			76 Leu	0.545943	37.2485	32.1529			76 Leu	0.545943	2.41724	1.96171
	77 Asp	-0.208525	-0.335405	-0.54918			77 Asp	-0.208525	1.41969	1.29823			77 Asp	-0.208525	-0.936805	-0.555785
	78 Glu	0	0.483064	0.901223			78 Glu	0	1.80182	-1.15697			78 Glu	0	0	1.67824
	79 Glu	0	0.374024	-0.814069			79 Glu	0	0.17527	-0.538263			79 Glu	0	0	0.74947
	80 Thr	0	0.373974	1.817			80 Thr	0	-2.44212	-0.00326983			80 Thr	0	0.672427	0
	81 Gly	0	0.715617	-1.12333			81 Gly	0	1.13872	-0.407768			81 Gly	0	0	0.166907
	82 Glu	0	0.244786	-0.2109			82 Glu	0	0.480567	0.242759			82 Glu	0	0	0
	83 Phe	12.2368	11.9152	0.423488			83 Phe	12.2368	19.8016	19.2189			83 Phe	12.2368	11.5376	11.5422
	84 Leu	0.209268	-0.046548	-0.0455818			84 Leu	0.209268	-0.278927	-1.173			84 Leu	0.209268	0.500094	0.722902
	86 Ile	14.4254	10.3402	44.6552			86 Ile	14.4254	17.134	15.2357			86 Ile	14.4254	10.0965	5.9577
	87 Gln	32.0722	26.2005	2.38487			87 Gln	32.0722	50.1138	43.2581			87 Gln	32.0722	28.7987	21.7809
	89 Ala	26.1556	40.3437	3.23401			89 Ala	26.1556	54.6452	28.8637			89 Ala	26.1556	13.4893	1.28106
	98 Gly	110.736	126.368	107.326			98 Gly	110.736	144.069	144.301			98 Gly	110.736	104.887	101.107

## Sheet: Figure 6
a						b						c
		0 P-p62-KIR	5 P-p62-KIR	10 P-p62-KIR				0 P-p62-KIR	20 P-p62-KIR	100 P-p62-KIR
	4 Leu	82.089	95.3986	93.5527			4 Leu	82.089	98.3216	103.535				P-p62-KIR (fold)
	5 Glu	81.8769	108.621	100.602			5 Glu	81.8769	105.519	115.911				5	10	20	30	100
	6 Leu	70.1544	86.683	87.0207			6 Leu	70.1544	91.6988	95.5411			20 Ile	36.8743	42.9173	51.5755	56.7109	65.543
	18 Asp	-0.0479746	55.1265	58.7348			18 Asp	-0.0479746	68.8176	90.2411			21 Asp	41.7233	44.0223	54.5847	58.8769	74.0365
	20 Ile	0.120189	36.8743	42.9173			20 Ile	0.120189	51.5755	65.543			22 Ile	32.0472	37.7228	46.337	50.5574	57.4228
	21 Asp	-2.11293	41.7233	44.0223			21 Asp	-2.11293	54.5847	74.0365			23 Leu	28.8408	33.7362	42.2646	47.7077	55.6773
	22 Ile	0.132892	32.0472	37.7228			22 Ile	0.132892	46.337	57.4228			24 Trp	37.3851	43.2284	52.5871	58.5455	73.4967
	23 Leu	-0.580974	28.8408	33.7362			23 Leu	-0.580974	42.2646	55.6773			25 Arg	39.1576	43.8129	56.3507	57.7874	75.0084
	24 Trp	0.325985	37.3851	43.2284			24 Trp	0.325985	52.5871	73.4967			28 Ile	48.2525	53.4969	64.8112	66.713	78.526
	25 Arg	-3.00631	39.1576	43.8129			25 Arg	-3.00631	56.3507	75.0084			29 Asp	66.1656	67.967	76.4989	81.9264	105.604
	28 Ile	0.145804	48.2525	53.4969			28 Ile	0.145804	64.8112	78.526			30 Leu	54.044	58.8972	71.5192	74.3401	91.3041
	29 Asp	-0.278665	66.1656	67.967			29 Asp	-0.278665	76.4989	105.604
	30 Leu	2.39507	54.044	58.8972			30 Leu	2.39507	71.5192	91.3041
	32 Val	1.35163	62.4205	64.5662			32 Val	1.35163	73.4155	103.979
	54 Leu	0.5853	15.4372	20.5698			54 Leu	0.5853	32.5384	59.7232
	57 Glu	-0.326437	14.9603	20.2552			57 Glu	-0.326437	29.0957	56.5394
	69 Ala	-1.79806	11.6869	19.6458			69 Ala	-1.79806	34.499	70.1341
	70 Phe	0.917551	24.3861	27.9979			70 Phe	0.917551	30.9886	68.6256
	73 Gln	-4.16205	14.2515	13.9165			73 Gln	-4.16205	31.5495	74.6178
	75 Gln	3.63865	4.40199	8.97952			75 Gln	3.63865	23.1657	58.631
	76 Leu	8.1021	13.4857	17.7776			76 Leu	8.1021	27.6314	60.67
	77 Asp	-1.60487	4.89003	9.06029			77 Asp	-1.60487	22.7117	53.903
	78 Glu	-1.57383	5.56784	13.682			78 Glu	-1.57383	20.9056	56.3893
	79 Glu	0.00620596	6.7548	13.1531			79 Glu	0.00620596	22.378	58.82
	80 Thr	-0.368521	2.02139	8.73062			80 Thr	-0.368521	25.3653	54.0185
	81 Gly	-1.93727	8.25511	11.4881			81 Gly	-1.93727	24.1864	67.7995
	82 Glu	0.376786	8.27852	10.6284			82 Glu	0.376786	22.383	66.3782
	83 Phe	0.912556	11.6044	15.3577			83 Phe	0.912556	27.0034	61.9613
	84 Leu	2.1567	5.8336	11.7992			84 Leu	2.1567	22.7214	51.9763
	86 Ile	5.13179	11.4626	14.4037			86 Ile	5.13179	25.8506	55.3417
	87 Gln	13.659	15.278	25.692			87 Gln	13.659	25.8038	79.0421
	89 Ala	55.195	63.1346	77.4497			89 Ala	55.195	76.8605	126.736
	98 Gly	103.296	116.522	104.386			98 Gly	103.296	106.326	113.853
